# Supplementary material for: Polypharmacy in Children with Medical Complexity: A Cross-Sectional Study in a Pediatric Palliative Care Center
Source: Children (Basel). 2024 Jul 4;11(7):821. doi: 10.3390/children11070821 (PMC11274911; doi:10.3390/children11070821)
Supplement: Supplementary file 1 [file children-11-00821-s001.zip]

Archive with 1 entries (1 files):
- children-3080026-supplementary.pdf
